# Supplementary material for: Differential methylation at MHC in CD4+ T cells is associated with multiple sclerosis independently of HLA-DRB1
Source: Clin Epigenetics. 2017 Jul 18;9:71. doi: 10.1186/s13148-017-0371-1 (PMC5516341; doi:10.1186/s13148-017-0371-1)
Supplement: Supplementary file 2 — Gene set analysis of top CpG hits. Output of results from ORA analysis using Webgestalt. (XLSX 46.8 kb) [file 13148_2017_371_MOESM2_ESM.xlsx]

## Sheet: enrichment_results_wg_result149
geneset	description	link	C	O	E	R	PValue	FDR	overlapGene	OverlapGene_UserID
GO:0043087	regulation of GTPase activity	http://amigo.geneontology.org/amigo/term/GO:0043087	677	18	4.91364	3.66327	1.79552e-06	0.0153499	29;1793;3567;5799;8660;9639;11033;22821;23179;23216;26297;27006;81846;90627;116984;116987;130540;153090	ADAP1;ARAP2;AGAP1;ALS2CR12;DAB2IP;DOCK1;RASA3;RGL1;TBC1D1;SERGEF;FGF22;ABR;IL5;PTPRN2;SBF2;IRS2;STARD13;ARHGEF10
GO:0043547	positive regulation of GTPase activity	http://amigo.geneontology.org/amigo/term/GO:0043547	623	16	4.52171	3.53848	1.10057e-05	0.047044	29;1793;3567;8660;9639;11033;22821;23179;23216;26297;27006;81846;90627;116984;116987;153090	ADAP1;ARAP2;AGAP1;DAB2IP;DOCK1;RASA3;RGL1;TBC1D1;SERGEF;FGF22;ABR;IL5;SBF2;IRS2;STARD13;ARHGEF10
GO:0051345	positive regulation of hydrolase activity	http://amigo.geneontology.org/amigo/term/GO:0051345	903	19	6.55394	2.89902	2.59443e-05	0.0739325	29;857;1793;3567;7124;8660;9639;11033;22821;23179;23216;26297;27006;81846;90627;114548;116984;116987;153090	ADAP1;NLRP3;ARAP2;AGAP1;DAB2IP;DOCK1;RASA3;RGL1;TBC1D1;SERGEF;FGF22;ABR;IL5;TNF;SBF2;CAV1;IRS2;STARD13;ARHGEF10
GO:0051336	regulation of hydrolase activity	http://amigo.geneontology.org/amigo/term/GO:0051336	1304	23	9.46439	2.43016	5.46484e-05	0.116797	29;857;1793;3567;4255;5269;5799;7124;8660;9639;11033;22821;23179;23216;26297;27006;81846;90627;114548;116984;116987;130540;153090	ADAP1;NLRP3;ARAP2;AGAP1;ALS2CR12;DAB2IP;DOCK1;RASA3;RGL1;TBC1D1;SERGEF;FGF22;ABR;IL5;MGMT;SERPINB6;PTPRN2;TNF;SBF2;CAV1;IRS2;STARD13;ARHGEF10
GO:0007155	cell adhesion	http://amigo.geneontology.org/amigo/term/GO:0007155	1667	26	12.099	2.14893	0.000128792	0.194566	780;832;857;1002;1010;1012;1209;1793;1840;3119;3123;3127;4289;4340;7045;7124;22795;26047;50509;55083;57091;57488;64084;114548;153090;221935	CDH4;CDH12;CDH13;NLRP3;CLPTM1;DAB2IP;DOCK1;DTX1;SDK1;NID2;CNTNAP2;HLA-DQB1;HLA-DRB1;HLA-DRB5;MKLN1;MOG;COL5A3;KIF26B;CASS4;ESYT2;CLSTN2;TGFBI;TNF;DDR1;CAPZB;CAV1
GO:0022610	biological adhesion	http://amigo.geneontology.org/amigo/term/GO:0022610	1673	26	12.1426	2.14123	0.000136554	0.194566	780;832;857;1002;1010;1012;1209;1793;1840;3119;3123;3127;4289;4340;7045;7124;22795;26047;50509;55083;57091;57488;64084;114548;153090;221935	CDH4;CDH12;CDH13;NLRP3;CLPTM1;DAB2IP;DOCK1;DTX1;SDK1;NID2;CNTNAP2;HLA-DQB1;HLA-DRB1;HLA-DRB5;MKLN1;MOG;COL5A3;KIF26B;CASS4;ESYT2;CLSTN2;TGFBI;TNF;DDR1;CAPZB;CAV1
GO:0030155	regulation of cell adhesion	http://amigo.geneontology.org/amigo/term/GO:0030155	627	13	4.55074	2.85668	0.000624483	0.762672	780;857;1012;1209;1793;1840;3119;3123;3127;7045;7124;55083;114548	CDH13;NLRP3;CLPTM1;DOCK1;DTX1;HLA-DQB1;HLA-DRB1;HLA-DRB5;KIF26B;TGFBI;TNF;DDR1;CAV1
GO:0002694	regulation of leukocyte activation	http://amigo.geneontology.org/amigo/term/GO:0002694	439	10	3.18625	3.13849	0.00135082	1	29;857;1209;1840;3119;3123;3127;3567;8660;114548	NLRP3;CLPTM1;DTX1;ABR;HLA-DQB1;HLA-DRB1;HLA-DRB5;IL5;CAV1;IRS2
GO:0045785	positive regulation of cell adhesion	http://amigo.geneontology.org/amigo/term/GO:0045785	371	9	2.69271	3.34236	0.00153157	1	857;1012;1793;3119;3123;3127;7124;55083;114548	CDH13;NLRP3;DOCK1;HLA-DQB1;HLA-DRB1;HLA-DRB5;KIF26B;TNF;CAV1
GO:1903037	regulation of leukocyte cell-cell adhesion	http://amigo.geneontology.org/amigo/term/GO:1903037	306	8	2.22094	3.60208	0.00175616	1	857;1209;1840;3119;3123;3127;7124;114548	NLRP3;CLPTM1;DTX1;HLA-DQB1;HLA-DRB1;HLA-DRB5;TNF;CAV1
